# Supplementary material for: Laparoendoscopic Single-Site Surgery Versus Conventional Laparoscopic Surgery in Ovarian Cystectomy: A Meta-Analysis
Source: J Clin Med. 2025 Dec 10;14(24):8739. doi: 10.3390/jcm14248739 (PMC12734174; doi:10.3390/jcm14248739)
Supplement: Supplementary file 1 [file jcm-14-08739-s001.zip]

Archive with 1 entries (1 files):
- jcm-3887974-supplementary.pdf
